# Supplementary material for: Risk factors associated with dengue complications and death: A cohort study in Peru
Source: PLoS One. 2024 Jun 25;19(6):e0305689. doi: 10.1371/journal.pone.0305689 (PMC11198833; doi:10.1371/journal.pone.0305689)
Supplement: S1 File — (XLSX) [file pone.0305689.s001.xlsx]

## Sheet: Hoja 1
n	age	sex	sicktime	bottmdate	dateofdischargeordeath	lengthofstay	icu	dateicu	icudischargedate	timeicu	complicateddengue	death	severedengue	denguealarm	come1	come2	come3	cometotal	reference	antecedente	higtbloodpre	diabetes	overweight	cancer	heartfailure	asthma	copd	tuberculosis	lupus	arthritis	heartdisease	malformation	childhoodcerebralpalsy	epilepsy	geneticmutation	osteopo	cirrhosis	numbercomorb	othercomorbidities	disability	headache	arthralgia	myalgia	ocularpain	lowerbackpain	rash	nausea	vomit	abdominalpain
1	14	1	2	2020-10-02	2020-10-06	4	0				0	0	0	1	1	0	0	1	0	1	0	0		0	0	0			0	0	0	0					0	0	0	0	1	1	1	0	0	0	1	0	0
2	12	2	2	2020-11-27	2020-12-06	9	0				0	0	0	1	1	1	0	2	0	1	0	0		0	0	0			0	0	0	0					0	0	0	0	1	1	1	0	0	0	1	0	1
3	45	2	3	2019-12-18	2019-12-29	11	1	2019-12-19	2019-12-29	10	1	0	1	0	1	0	0	1	0		0	0	0	0	0	0	0	0	0	0	0	0	0	0			0	0	0	0	1	1	1	0	0	0	1	1	1
4	34	1	5	2020-03-18	2020-03-20	2	0				2	1	1	0	1	1	0	2	0																0	0	0	0	0	0	1	1	1	0	0	0	1	1	1
5	38	1	5	2020-09-05	2020-09-05	1	0				2	1	1	0	1	1	0	2	0																0	0	0	0	0	1	1	1	1				1	1	1
6	16	1	7	2020-10-21	2020-10-22	1	1	2020-10-21	2020-10-22	1	2	1	1	0	1	1	0	2	0		0	0	0	0		0	0	0	0	0	0	0	0	0	0	0	0	0	0	0	1	1	1	0	0	0	1	1	1
7	25	1	11	2020-10-21	2020-10-26	5	1	2020-10-22	2020-10-26	4	0	0	0	1	1	0	0	1	0																0	0	0	0	0	0	1	1	1				1	1
8	7	2	4	2020-11-09	2020-11-21	12	1	2020-11-10	2020-11-21	11	1	0	1	0	1	0	0	1	1	1	0	0	0	0	0	0	0	0	0	0	0	0	0	0	0	0	0	0	0	0	1	1	1				1	1	1
9	17	2	1	2020-11-08	2020-11-16	8	1	2020-11-12	2020-11-16	4	0	0	0	1	1	1	1	3	0	1	0	0	0	0	0	0	0	0	0	0	0	0	0	0	0	0	0	0	0	0	1	1	1	0	0	0	0	0	0
10	10	2	5	2020-11-01	2020-11-06	5	0				0	0	0	1	1	1	0	2	0	1		0	0	0	0	0	0	0	0	0	0	0	0	0	0	0	0	0	0	0	1	1	1	1	0	0	1	1	1
11	12	1	3	2020-10-29	2020-11-03	5	0				0	0	0	1	1	1	1	3	0	0	0	0	0	0	0	0	0	0	0	0	0	0	0	0	0	0	0	0	0	0	1	1	1	0	0	0	0	0	0
12	17	2	1	2020-11-08	2020-11-16	8	1	2020-11-12	2020-11-16	4	0	0	0	1	1	1	1	3	0		0	0	0	0	0	0	0	0	0	0	0	0	0	0	0	0	0	0	0	0	1	1	1	0	0	0	1	1	1
13	13	2	5	2020-12-10	2020-12-13	3	0				0	0	0	1	1	0	0	1	0	1	0	0	0	0	0	0	0	0	0	0	0	0	0	0	0	0	0	0	0	0	1	1	1	0	0	0	1	1	1
14	6	2	3	2020-12-22	2020-12-30	8	0				0	0	0	1	1	1	1	3	0	1	0	0	0	0	0	0	0	0	0	0	0	0	0	0	0	0	0	0	0	0	1	1	1	1	0	0	0	0	0
15	66	1	2	2021-04-05	2021-04-22	17	1	2021-04-07	2021-04-22	15	2	1	1	0	1	1	0	2	0	1	0	1	1	0	0	0			0	0	0	0	0	0	0	0	0	2	0	1	1	1	1	0	0	0	1	1	1
16	5	2	3	2022-01-04	2022-01-27	23	1	2022-01-07	2022-01-27	20	1	0	1	0	1	0	0	1	1	1	0	0	0	0	0	0	0	0	0	0	1	0	0	0	0	0	0	1	1	0	1	1	1	1	0	0	1	1	0
17	33	1	2	2022-02-26	2022-03-06	8	0				0	0	0	1	1	1	0	2	0	0	0	0	0	0	0	0	0	0	0	0	0	0	0	0	0	0	0	0	0	0	1	1	1	0	0	0	1	1	1
18	15	2	1	2020-03-06	2020-03-14	8	0				0	0	0	1	1	1	1	3	0	0	0	0	0	0	0	0	0	0	0	0	0	0	0	0	0	0	0	0	0	0	1	1	1	1	0	1	0	0	0
19	44	1	1	2020-03-15	2020-03-28	13	0				0	0	0	1	1	1	1	3	0		0	0	0	0	0	0	0	0	0	0	0	0	0	0	0	0	0	0	0	0	1	1	1	0	0	1	1	1	1
20	10	1	4	2020-03-21	2020-03-27	6	0				0	0	0	1	1	0	0	1	0	1	0	0	0	0	0	0	0	0	0	0	0	0	0	0	0	0	0	0	0	0	1	1	1	0	0	0	0	1	1
21	12	1	1	2020-03-21	2020-03-27	6	0				0	0	0	1	1	1	0	2	0	0	0	0	0	0	0	0	0	0	0	0	0	0	0	0	0	0	0	0	0	0	1	1	1	0	0	0	1	1	1
22	44	1	1	2020-07-23	2020-08-04	12	0				0	0	0	1	1	1	0	2	0	0	0	0	0	0	0	0	0	0	0	0	0	0	0	0	0	0	0	0	0	0	1	1	1	0	0	0	1	1	1
23	63	2	2	2020-07-31	2020-08-14	14	0				0	0	0	1	1	0	0	1	0	1	0	0	0	0	0	0	0	0	0	0	0	0	0	0	0	0	0	0	0	0	1	1	1	0	1	0	0	0	0
24	42	1	6	2020-08-07	2020-08-12	5	0				0	0	0	1	1	0	0	1	0	0	0	0	0	0	0	0	0	0	0	0	0	0	0	0	0	0	0	0	0	0	1	1	1	0	0	0	0	0	1
25	31	1	3	2020-08-04	2020-08-13	9	0				0	0	0	1	1	0	0	1	0	1	0	0	1	0	0	0	0	0	0	0	0	0	0	0	0	0	0	1	0	0	1	1	1	0	1	0	0	0	0
26	13	1	1	2020-08-08	2020-08-17	9	0				0	0	0	1	1	0	0	1	0	0	0	0	0	0	0	0	0	0	0	0	0	0	0	0	0	0	0	0	0	0	1	1	1	0	0	1	0	0	0
27	22	1	6	2020-08-12	2020-08-21	9	1	2020-08-13	2020-08-21	8	0	0	0	1	1	0	0	1	0	1	0	0	0	0	0	0	0	0	0	0	0	0	0	0	0	0	0	0	0	0	1	1	1	0	0	1	1	1	1
28	42	2	5	2020-08-16	2020-08-26	10	0				0	0	0	1	1	1	1	3	0	0	0	0	0	0	0	0	0	0		0	0	0	0	0	0	0	0	0	0	0	1	1	1	0	1	0	0	0	0
29	26	1	1	2020-08-16	2020-08-27	11	0				0	0	0	1	1	0	0	1	0		0	0	0	0	0	0	0	0	0	0	0	0	0	0	0	0	0	0	0	0	1	1	1	0	0	0	1	1	0
30	70	1	3	2020-08-17	2020-08-24	7	0				1	0	1	0	1	0	0	1	0	0	1	0	0	0	0	0	0	0	0	0	0	0	0	0	0	0	0	1	0	0	1	1	1	0	0	0	1	1	1
31	31	1	3	2020-08-24	2020-08-30	6	1	2020-08-26	2020-08-29	3	0	0	0	1	1	0	0	1	0		0	0	1	0	0	0	0	0	0	0	0	0	0	0	0	0	0	1	0	0	1	1	1	1	0	0	1	1	1
32	50	1	3	2020-08-24	2020-09-03	10	1	2020-08-26	2020-08-31	5	1	0	1	0	1	0	0	1	0	1	0	0	0	1	0	0	0	0	0	0	0	0	0	0	0	0	0	1	1	0	1	1	1	0	0	0	1	1	1
33	36	1	4	2020-08-28	2020-09-03	6	1	2020-08-29	2020-09-01	3	0	0	0	1	1	0	0	1	0		0	0	1	0	0	0	0	0	0	0	0	0	0	0	0	0	0	1	0	0	1	1	1	0	0	0	1	1	1
34	7	1	4	2020-09-03	2020-09-08	5	0				1	0	1	0	1	0	0	1	0		0	0	0	0	0	0	0	0	0	0	0	0	0	0	0	0	0	0	0	0	1	1	1	0	0	0	0	0	1
35	10	2	4	2020-09-06	2020-09-11	5	0				0	0	0	1	1	1	1	3	0	0	0	0	0	0	0	0	0	0	0	0	0	0	0	0	0	0	0	0	0	0	1	1	1	1	0	1	1	1	1
36	45	2	1	2020-09-07	2020-09-13	6	1	2020-09-08	2020-09-11	3	1	0	1	0	1	1	0	2	0	1	0	1	1	0	0	0	0	0	0	0	0	0	0	0	0	0	0	2	0	0	1	1	1	0	0	0	0	0	0
37	53	2	1	2020-09-06	2020-09-15	9	1	2020-09-09	2020-09-12	3	0	0	0	1	1	1	1	3	0	0	0	0	0	0	0	0	0	0	0	0	0	0	0	0	0	0	0	0	0	0	1	1	0	0	1	1	1	1	1
38	45	2	2	2020-09-07	2020-09-13	6	1	2020-09-08	2020-09-11	3	0	0	0	1	1	0	0	1	0	0	0	1	0	0	0	0	0	0	0	0	0	0	0	0	0	0	0	1	0	0	0	1	1	0	0	0	0	0	0
39	29	1	1	2020-09-09	2020-09-18	9	1	2020-09-10	2020-09-16	6	0	0	0	1	1	0	0	1	0	0	0	1	0	0	0	0	0	0	0	0	0	0	0	0	0	0	0	1	0	0	0	0	0	0	0	0	1	1	1
40	33	1	7	2020-09-07	2020-09-14	7	0				0	0	0	1	1	0	0	1	0	0	0	0	0	0	0	0	0	0	0	0	0	0	0	0	0	0	0	0	0	0	1	1	1	0	1	0	1	1	1
41	40	1	1	2020-09-09	2020-09-25	16	0				0	0	0	1	1	0	0	1	0	0	0	0	0	0	0	0	0	0	0	0	0	0	0	0	0	0	0	0	0	0	1	0	0	0	1	1	0	0	0
42	14	2	8	2020-09-19	2020-09-28	9	0				0	0	0	1	1	0	0	1	1	0	0	0	0	0	0	1	0	0	0	0	0	0	0	0	0	0	0	1	1	0	1	1	0	1	0	1	1	1	1
43	1	2	3	2020-09-12	2020-09-25	13	1	2020-09-20	2020-09-23	3	1	0	1	0	1	1	0	2	0	0	0	0	0	0	0	0	0	0	0	0	0	0	0	1	0	0	0	1	1	1	0	0	0	0	0	0	1	1	1
44	11	2	7	2020-09-28	2020-10-06	8	0				1	0	1	0	1	1	0	2	0	1	0	0	0	0	0	0	0	0	0	0	0	0	0	0	0	0	0	0	0	0	1	0	1	0	0	0	1	1	1
45	29	1	1	2020-10-12	2020-10-21	9	0				0	0	0	1	1	0	0	1	0	0	0	1	0	0	0	0	0	0	0	0	0	0	0	0	0	0	0	1	0	0	1	1	1	0	1	0	1	0	1
46	65	2	4	2020-10-19	2020-10-30	11	0				0	0	0	1	1	0	0	1	1	1	1	0	1	0	0	0	0	1	0	0	0	0	0	0	0	0	0	3	1	0	0	0	0	0	0	1	0	0	1
47	28	1	1	2020-10-31	2020-11-08	8	0				0	0	0	1	1	0	0	1		0	0	0	0	0	0	0	0	0	0	0	0	0	0	0	0	0	0	0	0	0	1	0	1	1	0	0	1	0	1
48	41	1	1	2020-10-30	2020-11-12	13	0				0	0	0	1	1	0	0	1	1	0	0	0	0	0	0	0	0	0	0	0	0	0	0	0	0	0	0	0	0	0	1	0	1	1	0	1	0	0	0
49	35	2	9	2020-11-02	2020-11-12	10	0				0	0	0	1	1	0	0	1	0	1	0	0	0	0	0	0	0	0	0	0	0	0	0	0	0	0	0	0	0	0	0	1	1	1	0	1	0	0	1
50	34	1	1	2020-11-02	2020-11-11	9	0				0	0	0	1	1	0	0	1		0	0	0	0	0	0	0	0	0	0	0	0	0	0	0	0	0	0	0	0	0	1	1	1	0	0	0	1	1	1
51	7	2	6	2020-11-09	2020-11-21	12	1	2020-11-10	2020-11-11	1	1	0	1	0	1	0	0	1	1	0	0	0	0	0	0	0	0	0	0	0	0	0	0	0	0	0	0	0	0	0	0	0	0	0	0	0	0	1	1
52	66	1	2	2020-11-19	2020-11-23	4	0				1	0	1	0	1	0	0	1	0	0	1	1	0	0	0	0	0	0	0	0	0	0	0	0	0	0	0	2	0	1	0	0	0	0	0	0	0	1	0
53	8	2	7	2020-11-27	2020-12-02	5	1	2020-11-28	2020-11-30	2	1	0	1	0	1	1	1	3	0	0	0	0	1	0	0	0	0	0	0	0	0	0	0	0	0	0	0	1	0	0	1	0	0	0	0	0	1	1	1
54	37	1	1	2020-12-03	2020-12-09	6	0				0	0	0	1	1	0	0	1	1	1	0	0	0	0	0	0	0	0	0	0	0	0	0	0	0	0	0	0	0	0	0	0	1	0	0	0	1	1	1
55	83	2	4	2020-12-22	2020-12-25	3	1	2020-12-23	2020-12-25	2	2	1	1	0	1	0	0	1			0	0	0	0	0	0	1		0	0	0	0	0	0	0	0	0	1	1	1	1	1	0	0	0	0	0	0	0
56	1	2	4	2021-01-12	2021-01-16	4	0				1	0	1	0	1	1	0	2	0	0	0	0	0	0	0	0	0	0	0	0	0	0	0	0	0	0	0	0	0	0	0	0	0	0	0	0	1	1	0
57	23	1	1	2020-01-24	2020-01-25	1	1	2020-01-24	2020-01-25	1	2	1	1	0	1	0	0	1		1															0	0	0	0	0	0
58	39	2	7	2021-02-14	2021-02-28	14	0				1	0	1	0	1	0	0	1		1	0	0	0	0	0	0	0	0	0	0	0	0	0	0	0	0	0	0	0	0	0	0	0	0	0	0	0	0	0
59	45	2	5	2021-04-21	2021-04-24	3	0				2	1	1	0	1	1	0	2	0	0	0	0	0	0	0	0	0	0	0	0	0	0	0	0	0	0	0	0	0	0	1	0	0	0	0	0	0	0	0
60	49	1	20	2021-08-19	2021-08-26	7	1	2021-08-20	2021-08-26	6	2	1	1	0	1	1	0	2	0	1	0	0		0	0	0	0	0	0	0	0	0	0	0	0	0	0	0	0	0	1	0	1	0	0	0	1	1	1
61	27	1	3	2021-10-10	2021-10-17	7	1	2021-10-13	2021-10-15	2	1	0	1	0	1	0	0	1	0	1	0	0	1	0	0	0	0	0	0	0	0	0	0	0	0	0	0	1	0	0	1	1	0	0	0	0	1	1	1
62	76	1	4	2021-10-26	2021-11-01	6	1	2021-10-27	2021-10-31	4	1	0	1	0	1	0	0	1	0	1	0	1	0	0	0	0	0	0	0	0	0	0	0	0	0	0	0	1	0	1	0	0	0	0	0	0	1	1	1
63	47	2	3	2022-02-24	2022-03-06	10	0				0	0	0	1	1	1	1	3	0	1	0	0		0	0	1	0	0	0	0	0	0	0	0	0	0	0	1	1	0	1	1	1	0	1	0	1	0	0
64	30	2	4	2022-03-15	2022-03-23	8	0				2	1	1	0	1	1	0	2	0		0	0	0	0	0	0	0	1	0	0	0	0	0	0	0	0	0	1	1	1	1	1	1	1	0	1	1	1	1
65	42	1	5	2022-03-13	2022-04-05	23	1	2022-03-14	2022-04-05	22	1	0	1	0	1	1	0	2	0	1	0	0		0	0	0	0	0	0	0	0	0	0	0	0	0	0	0	0	0	1	0	0	0	0	0		1	1
66	1	2	1	2022-12-19	2022-12-27	8	0				2	1	1	0	1	1	0	2	0	1	0	0		0	0	0			0	0	0	0	1	1	0	0	0	2	2	1	0	0	0	0	0	0	1	1	0
67	2	1	4	2023-01-02	2023-01-11	9	0				0	0	0	1	1	1	0	2	0	1	0	0		0	0	0	0	0	0	0	0	0	0	0	0	0	0	0	0	0	1	0	0	0	0	0	1	1	1
68	11	1	4	2023-01-30	2023-02-02	3	1	2023-02-01	2023-02-02	1	2	1	1	0	1	1	0	2	0	0	0	0		0	0	0			0	0	0	0			0	0	0	0	0	0	1	1	1	0	0	0	1	1	1
69	8	1	4	2023-02-02	2023-02-06	4	0				0	0	0	1	1	0	0	1	0	0	0	0		0	0	0	0	0	0	0	0	0	0	0	0	0	0	0	0	0	1	0	0	0	0	0	1	1	1
70	5	2	5	2023-01-30	2023-02-09	10	0				0	0	0	1	1	1	0	2	0	0	0	0		0	0	0	0	0	0	0	0	0	0	0	0	0	0	0	0	0	0	0	0	0	0	1	0	0	1
71	5	2	3	2023-02-07	2023-02-14	7	1	2023-02-11	2023-02-12	1	1	0	1	0	1	1	0	2	0	0	0	0		0	0	0	0	0	0	0	0	0	0	0	0	0	0	0	0	0	0	0	0	1	0	0	1	1	1
72	11	2	1	2023-02-15	2023-02-22	7	0				0	0	0	1	1	0	0	1	0	0	0	0	0	0	0	0	0	0	0	0	0	0	0	0	0	0	0	0	0	0	1	0	0	0	0	0	1	1	1
73	12	2	2	2020-08-31	2020-09-05	5	0				0	0	0	1	1	1	0	2	0	0	0	0	0	0	0	0	0	0	0	0	0	0	0	0	0	0	0	0	0	0	1	1	0	0	0	0	0	1	1
74	4	2	1	2020-10-11	2020-10-17	6	0				0	0	0	1	1	1	1	3	0	0	0	0	0	0	0	0	0	0	0	0	0	0	0	0	0	0	0	0	0	0	0	0	1	0	0	0	1	1	1
75	13	2	3	2020-12-14	2020-12-20	6	1	2020-12-16	2020-12-18	2	0	0	0	1	1	0	0	1	0	0	0	0	0	0	0	0	0	0	0	0	0	0	0	0	0	0	0	0	0	0	0	0	0	0	0	0	1	1	1
76	13	1	2	2022-09-28	2022-10-02	4	0				0	0	0	1	1	1	0	2	0	0	0	0	0	0	0	0	0	0	0	0	0	0	0	0	0	0	0	0	0	0	0	0	1	0	0	1	1	1	1
77	9	1	2	2023-02-17	2023-02-25	8	0				0	0	0	1	1	1	0	2	0	0	0	0	0	0	0	0	0	0	0	0	0	0	0	0	0	0	0	0	0	0	0	0	0	0	0	0	1	1	1
78	2	2	1	2022-07-08	2022-07-12	4	0				0	0	0	1	1	0	0	1	0	0	0	0	0	0	0	0	0	0	0	0	0	0	0	0	0	0	0	0	0	0	0	0	0	0	0	0	1	1	1
79	9	1	3	2020-09-04	2020-09-09	5	0				0	0	0	1	1	1	0	2	0	0	0	0	0	0	0	0	0	0	0	0	0	0	0	0	0	0	0	0	0	0	1	0	1	0	0	0	1	1	0
80	11	2	3	2020-12-03	2020-12-07	4	0				0	0	0	1	1	1	1	3	1	0	0	0	0	0	0	0	0	0	0	0	0	0	0	0	0	0	0	0	0	0	0	1	1	1	0	0	1	0	1
81	11	2	5	2020-11-24	2020-12-04	10	0				0	0	0	1	1	1	0	2	1	0	0	0	0	0	0	0	0	0	0	0	0	0	0	0	0	0	0	0	0	0	0	0	0	0	0	0	0	1	1
82	6	2	1	2020-02-12	2020-02-15	3	0				0	0	0	1	1	0	0	1	0	0	0	0	0	0	0	0	0	0	0	0	0	0	0	0	0	0	0	0	0	0	0	0	1	0	0	0	1	1	1
83	11	1	6	2023-01-21	2023-01-26	5	0				0	0	0	1	1	0	0	1	0	0	0	0	0	0	0	0	0	0	0	0	0	0	0	0	0	0	0	0	0	0	1	0	0	0	0	0	1	1	1
84	1	2	3	2020-05-26	2020-05-29	3	0				0	0	0	1	1	0	0	1	0	0	0	0	0	0	0	0	0	0	0	0	0	0	0	0	0	0	0	0	0	0	0	0	0	0	0	0	0	1	0
85	4	1	1	2020-10-18	2020-10-21	3	0				0	0	0	1	1	1	1	3	0	0	0	0	0	0	0	0	0	0	0	0	0	0	0	0	0	0	0	0	0	0	0	0	0	0	0	0	1	1	1
86	8	1	2	2020-08-17	2020-08-22	5	0				0	0	0	1	1	1	1	3	0	0	0	0	0	0	0	0	0	0	0	0	0	0	0	0	0	0	0	0	0	0	0	0	0	0	0	0	1	1	0
87	13	2	4	2022-01-11	2022-01-19	8	0				0	0	0	1	1	1	1	3	0	0	0	0	0	0	0	0	0	0	0	0	0	0	0	0	0	0	0	0	0	0	0	0	1	0	0	0	1	1	1
88	7	1	5	2020-06-30	2020-07-05	5	0				0	0	0	1	1	1	1	3	0	0	0	0	0	0	0	0	0	0	0	0	0	0	0	0	0	0	0	0	0	0	0	0	1	0	0	1	1	1	1
89	12	2	4	2020-10-05	2020-10-09	4	0				0	0	0	1	1	1	1	3	0	0	0	0	0	0	0	0	0	0	0	0	0	0	0	0	0	0	0	0	0	0	0	0	0	0	0	0	1	1	1
90	11	2	5	2023-03-10	2023-03-13	3	0				0	0	0	1	1	1	1	3	0	0	0	0	0	0	0	0	0	0	0	0	0	0	0	0	0	0	0	0	0	0	0	0	0	0	0	0	1	1	1
91	14	2	7	2023-12-08	2023-12-13	5	0				0	0	0	1	1	0	0	1	0	0	0	0	0	0	0	0	0	0	0	0	0	0	0	0	0	0	0	0	0	0	0	0	0	0	0	0	1	1	1
92	7	1	1	2020-08-07	2020-08-12	5	0				0	0	0	1	1	0	0	1	0	1	0	0	0	0	0	0	0	0	0	0	0	1	0	0	1	0	0	2	2	1	0	0	0	0	0	0	0	0	0
93	7	2	6	2020-12-01	2020-12-09	8	0				0	0	0	1	1	0	0	1	0	0	0	0	0	0	0	0	0	0	0	0	0	0	0	0	0	0	0	0	0	0	1	1	0	0	0	0	1	1	1
94	9	2	3	2023-03-22	2023-03-24	2	0				0	0	0	1	1	1	1	3	0	0	0	0	0	0	0	0	0	0	0	0	0	0	0	0	0	0	0	0	0	0	1	0	1	0	0	0	1	1	1
95	11	2	6	2020-11-18	2020-11-20	2	0				0	0	0	1	1	1	0	2	0	0	0	0	0	0	0	0	0	0	0	0	0	0	0	0	0	0	0	0	0	0	0	0	1	0	0	0	0	1	0
96	4	2	2	2020-11-17	2020-11-27	10	0				0	0	0	1	1	1	0	2	0	0	0	0	0	0	0	0	0	0	0	0	0	0	0	0	0	0	0	0	0	0	0	0	1	0	1	0	1	1	1
97	8	2	2	2021-03-16	2021-03-18	2	0				0	0	0	1	1	1	0	2	0	0	0	0	0	0	0	0	0	0	0	0	0	0	0	0	0	0	0	0	0	0	1	1	1	0	1	0	1	1	1
98	11	1	3	2020-08-13	2020-08-18	5	0				0	0	0	1	1	1	1	3	0	1	0	0	0	0	0	0	0	0	0	1	0	0	0	0	0	0	0	1	1	0	1	1	1	1	1	0	1	1	1
99	12	2	3	2020-09-26	2020-09-28	2	0				0	0	0	1	1	1	0	2	0	0	0	0	0	0	0	0	0	0	0	0	0	0	0	0	0	0	0	0	0	0	0	0	1	0	0	0	1	1	1
100	13	2	4	2022-11-23	2022-11-27	4	0				0	0	0	1	1	1	0	2	0	0	0	0	0	0	0	0	0	0	0	0	0	0	0	0	0	0	0	0	0	0	0	1	1	1	0	0	1	1	1
101	5	1	7	2020-11-06	2020-11-08	2	0				0	0	0	1	1	1	1	3	0	0	0	0	0	0	0	0	0	0	0	0	0	0	0	0	0	0	0	0	0	0	1	1	1	0	0	0	1	1	1
102	10	2	4	2020-05-10	2020-05-13	3	0				0	0	0	1	1	0	0	1	0	0	0	0	0	0	0	0	0	0	0	0	0	0	0	0	0	0	0	0	0	0	0	0	0	0	0	1	1	1	1
103	9	1	4	2021-12-04	2021-12-09	5	0				0	0	0	1	1	0	0	1	0	0	0	0	0	0	0	0	0	0	0	0	0	0	0	0	0	0	0	0	0	0	0	1	0	0	0	1	1	1	1
104	54	1	1	2021-01-28	2021-02-03	6	0				0	0	0	1	1	1	0	2	0	0	0	0	0	0	0	0	0	0	0	0	0	0	0	0	0	0	0	0	0	0	1	1	1	0	0	1	0	0	0
105	33	2	2	2021-01-04	2021-01-07	3	0				0	0	0	1	1	1	0	2	0	0	0	0	0	0	0	0	0	0	0	0	0	0	0	0	0	0	0	0	0	0	1	1	1	1	1	0	1	1	0
106	30	2	5	2020-11-19	2020-11-22	3	0				0	0	0	1	1	1	0	2	0	0	0	0	0	0	0	0	0	0	0	0	0	0	0	0	0	0	0	0	0	0	0	1	1	1	1	0	0	0	1
107	26	1	6	2020-09-03	2020-09-10	7	0				0	0	0	1	1	1	0	2	0	0	0	0	0	0	0	0	0	0	0	0	0	0	0	0	0	0	0	0	0	0	1	1	1	1	1	1	1	0	1
108	46	2	5	2020-01-09	2020-01-17	8	0				0	0	0	1	1	1	1	3	0	0	0	0	0	0	0	0	0	0	0	0	0	0	0	0	0	0	0	0	0	0	1	1	1	1	1	0	0	0	1
109	28	1	7	2020-10-04	2020-10-06	2	0				0	0	0	1	1	1	1	3	0	0	0	0	0	0	0	0	0	0	0	0	0	0	0	0	0	0	0	0	0	0	0	1	1	0	0	1	1	1	1
110	47	2	7	2020-02-25	2020-03-10	14	1	2022-02-26	2022-03-10	12	0	0	0	1	1	0	0	1	1	0	0	0	0	0	0	0	0	0	0	0	0	0	0	0	0	1	0	1	1	1	1	1	1	1	0	0	1	1	1
111	17	1	6	2020-11-03	2020-11-08	5	0				0	0	0	1	1	1	0	2	0	0	0	0	0	0	0	0	0	0	0	0	0	0	0	0	0	0	0	0	0	0	1	1	1	1	1	0	1	1	1
112	54	1	6	2021-01-04	2021-01-09	5	0				0	0	0	1	1	1	1	3	0	0	1	1	0	0	0	0	0	0	0	0	0	0	0	0	0	0	0	2	0	0	1	1	1	1	1	0	1	0	0
113	55	1	5	2023-01-13	2023-01-17	4	0				0	0	0	1	1	1	1	3	0	0	1	0	0	0	0	0	0	0	0	0	0	0	0	0	0	0	0	1	0	0	1	1	1	0	0	0	1	0	1
114	15	1	5	2021-01-29	2021-02-03	5	0				0	0	0	1	1	1	1	3	0	0	0	0	0	0	0	0	0	0	0	0	0	0	0	0	0	0	0	0	0	0	1	1	1	1	0	0	1	0	1
115	47	1	3	2020-08-22	2020-08-27	5	0				0	0	0	1	1	1	1	3	0	1	0	0	0	0	0	0	0	0	0	0	0	0	0	0	0	0	0	0	0	0	1	1	1	0	0	0	1	1	1
116	34	1	3	2023-01-16	2023-01-19	3	0				0	0	0	1	1	0	0	1	0	0	0	0	0	0	0	0	0	0	0	0	0	0	0	0	0	0	0	0	0	0	0	1	1	0	0	0	1	0	1
117	29	2	4	2022-01-29	2022-02-04	6	0				0	0	0	1	1	1	0	2	0	0	0	0	0	0	0	0	0	0	0	0	0	0	0	0	0	0	0	0	0	0	1	1	1	0	0	0	1	1	1
118	54	2	2	2020-10-20	2020-10-24	4	0				0	0	0	1	1	1	1	3	0		0	0	0	0	0	0	0	0	0	0	0	0	0	0	0	0	0	0	0	0	1	1	1	1	1	1	0	0	0
119	47	1	6	2020-11-17	2020-11-22	5	0				0	0	0	1	1	0	0	1	0		0	0	0	0	0	0	0	0	0	0	0	0	0	0	0	0	0	0	0	0	1	1	1	1	0	0	1	1	0
120	35	1	6	2021-03-31	2021-04-02	2	0				0	0	0	1	1	0	0	1	0	0	0	0	0	0	0	0	0	0	0	0	0	0	0	0	0	0	0	0	0	0	1	1	1	0	0	0	1	1	1
121	56	2	2	2020-10-01	2020-10-06	5	0				0	0	0	1	1	1	1	3	0		0	0	0	0	0	0	1	0	0	0	0	0	0	0	0	0	0	1	1	0	1	1	1	0	0	0	0	0	0
122	28	1	3	2020-11-15	2020-11-18	3	0				0	0	0	1	1	0	0	1	0	1	0	0	0	0	0	0	0	0	0	0	0	0	0	0	0	0	0	0	0	0	1	1	1	1	0	0	1	1	1
123	59	1	7	2020-11-25	2020-12-01	6	0				0	0	0	1	1	0	0	1	0	1	1	1	1	0	0	0	0	0	0	0	0	0	0	0	0	0	0	3	0	0	1	1	1	0	0	0	1	1	1
124	16	2	5	2022-07-19	2022-07-24	5	0				0	0	0	1	1	0	0	1	0	0	0	0	0	0	0	0	0	0	0	0	0	0	0	0	0	0	0	0	0	0	1	1	1	0	0	0	0	0	1
125	43	1	4	2020-02-14	2020-02-18	4	0				0	0	0	1	1	1	0	2	0	0	0	0	0	0	0	0	0	0	0	0	0	0	0	0	0	0	0	0	0	0	1	1	1	0	0	0	1	0	0
126	58	2	4	2020-07-31	2020-08-03	3	0				0	0	0	1	1	1	1	3	0	0	0	0	1	0	0	0	0	0	0	0	0	0	0	0	0	0	0	1	0	0	1	1	1	0	0	0	1	1	1
127	34	2	6	2020-04-01	2020-04-05	4	0				0	0	0	1	1	0	0	1	0	0	0	0	0	0	0	0	0	0	0	0	0	0	0	0	0	0	0	0	0	0	1	1	1	0	0	0	1	1	1
128	27	1	3	2020-09-04	2020-09-12	8	0				0	0	0	1	1	1	0	2	0	0	0	0	0	0	0	1	0	0	0	0	0	0	0	0	0	0	0	1	1	0	1	1	1	0	0	0	1	1	1
129	40	2	2	2020-07-12	2020-07-16	4	0				0	0	0	1	1	1	0	2	0	1	0	0	0	0	0	0	0	0	0	0	0	0	0	0	0	0	0	0	0	0	1	1	1	0	0	1	1	1	1
130	49	2	1	2020-09-28	2020-10-15	17	0				0	0	0	1	1	0	0	1	0	0	0	0	0	0	0	0	0	0	0	0	0	0	0	0	0	0	1	1	1	0	0	0	0	0	0	0	0	0	1
131	29	1	3	2020-09-23	2020-10-02	9	0				0	0	0	1	1	0	0	1	0	1	0	0	0	0	0	0	0	0	0	0	0	0	0	0	0	0	0	0	0	0	1	1	1	0	1	0	1	1	1
132	15	1	4	2020-11-21	2020-11-26	5	0				0	0	0	1	1	1	1	3	0	0	0	0	0	0	0	0	0	0	0	0	0	0	0	0	0	0	0	0	0	0	1	1	1	1	0	0	1	1	1
133	15	1	4	2020-08-19	2020-08-28	9	0				0	0	0	1	1	1	0	2	0	0	0	0	0	0	0	0	0	0	0	0	0	0	0	0	0	0	0	0	0	0	0	0	0	0	1	0	0	1	1
134	53	1	3	2020-08-21	2020-08-26	5	0				0	0	0	1	1	0	0	1	0	0	0	0	0	0	0	0	0	0	0	0	0	0	0	0	0	0	0	0	0	0	1	1	1	0	0	0	0	0	1
135	43	1	1	2023-01-29	2023-02-03	5	0				0	0	0	1	1	0	0	1	0	0	0	0	0	0	0	0	0	0	0	0	0	0	0	0	0	0	0	0	0	0	0	0	0	0	0	0	1	1	1
136	17	2	3	2020-07-24	2020-07-29	5	0				0	0	0	1	1	0	0	1	0	0	0	0	0	0	0	0	0	0	0	0	0	0	0	0	0	0	0	0	0	0	1	1	1	0	0	0	1	1	1
137	17	1	4	2023-02-21	2023-02-25	4	0				0	0	0	1	1	0	0	1	0	0	0	0	0	0	0	0	0	0	0	0	0	0	0	0	0	0	0	0	0	0	1	1	1	1	0	0	1	0	1
138	28	1	4	2023-02-10	2023-02-14	4	0				0	0	0	1	1	0	0	1	0	0	0	0	0	0	0	0	0	0	0	0	0	0	0	0	0	0	0	0	0	0	1	1	1	0	0	0	1	1	1
139	15	2	1	2021-01-01	2021-01-09	8	0				0	0	0	1	1	1	1	3	0	0	0	0	0	0	0	0	0	0	0	0	0	0	0	0	0	0	0	0	0	0	1	1	1	0	0	1	0	0	1
140	75	1	4	2021-09-27	2021-10-03	6	0				1	1	0	1	1	1	1	3	0	1	0	0	0	0	1	0	1	0	0	0	0	0	0	0	0	0	0	2	2	1	1	1	1	1	0	0	0	0	0
141	67	2	8	2021-01-16	2021-01-31	15	1	2021-01-20	2021-01-31	11	1	1	0	1	1	0	0	1	0		0	0	0	0	0	0	1	0	0	0	0	0	0	0	0	0	0	1	1	0	1	1	1	0	0	0	0	0	1
142	65	1	5	2021-04-02	2021-04-28	26	0				0	0	0	1	1	0	0	1	0	1	1		0	0	0	0	0	0	0	1	0	0	0	0	0	0	0	2	1	0	1	1	1	1	1	0	0	0	0
143	61	1	2	2021-11-29	2021-12-04	5	0				0	0	0	1	1	0	0	1	0	1	0	0	0	0	0	0	0	0	0	0	0	0	0	0	0	0	1	1	1	0	1	1	1	0	0	0	1	1	1
144	67	1	6	2021-01-02	2021-01-05	3	0				0	0	0	1	1	1	0	2	0	0	1	0	0	0	0	0	0	0	0	0	1	0	0	0	0	0	0	2	1	0	1	0	0	0	0	0	0	0	0
145	67	1	4	2020-12-23	2020-12-27	4	0				0	0	0	1	1	1	0	2	0	0	1	1	0	0	0	0	0	0	0	0	0	0	0	0	0	0	0	2	0	0	1	0	0	0	0	0	1	0	1
146	63	2	4	2020-08-24	2020-08-31	7	0				0	0	0	1	1	0	0	1	0	0	0	0	0	0	0	0	0	0	0	0	0	0	0	0	0	0	0	0	0	0	1	1	0	0	0	0	0	0	1
147	80	1	15	2020-11-21	2020-12-09	18	0				0	0	0	1	1	0	0	1	0	0	1	0	0	0	0	0	0	0	0	0	0	0	0	0	0	0	0	1	0	0	1	1	1	0	0	0	1	0	1
148	69	1	1	2020-10-02	2020-10-09	7	0				0	0	0	1	1	1	1	3	0	0	1	0	0	0	0	0	0	0	0	0	0	0	0	0	0	0	0	1	0	0	1	1	1	0	1	0	1	1	1
149	71	2	3	2020-12-17	2020-12-29	12	0				0	0	0	1	1	0	0	1	0	0	0	0	0	0	0	0	0	0	0	0	0	0	0	0	0	0	0	0	0	0	1	1	0	0	1	0	0	0	1
150	63	2	3	2020-11-25	2020-12-01	6	0				0	0	0	1	1	1	0	2	0	0	0	0	0	0	0	0	0	0	0	0	0	0	0	0	0	0	0	0	0	0	1	1	1	1					1
151	70	2	1	2020-10-02	2020-10-14	12	1	2020-10-10	2020-10-11	1	0	0	0	1	1	1	1	3	0	0	0	0	0	0	0	0	0	0	0	1	0	0	0	0	0	0	0	1	1	0	0	1	1	0	0	0	1	0	1
152	61	1	1	2023-02-04	2023-02-08	4	0				0	0	0	1	1	1	1	3	0	1	0	0	0	0	0	0	0	0	0	0	0	0	0	0	0	0	0	0	0	0	1	1	1	0	0	0	1	1	1
[truncated: 38 more columns]

## Sheet: Hoja1
n	age	sex	sicktime	bottmdate	dateofdischargeordeath	lengthofstay	icu	dateicu	icudischargedate	timeicu	complicateddengue	death	severedengue	denguealarm	come1	come2	come3	cometotal	reference	antecedente	higtbloodpre	diabetes	overweight	cancer	heartfailure	asthma	copd	tuberculosis	lupus	arthritis	heartdisease	malformation	childhoodcerebralpalsy	epilepsy	geneticmutation	osteopo	cirrhosis	numbercomorb	othercomorbidities	disability	headache	arthralgia	myalgia	ocularpain	lowerbackpain	rash	nausea	vomit	abdominalpain
number	number	1=women	number	number	number	number	0=no	number	number	number	0=no	0=no	0=no	0=no	0=no	0=no	0=no	numbre	0=no	0=no	0=no	0=no	0=no	0=no	0=no	0=no	0=no	0=no	0=no	0=no	0=no	0=no	0=no	0=no	0=no	0=no	0=no	number	0=no	0=no	0=no	0=no	0=no	0=no	0=no	0=no	0=no	0=no	0=no
		2=man					1=yes				1=yes	1=yes	1=yes	1=yes	1=yes	1=yes	1=yes		1=yes	1=yes	1=yes	1=yes	1=yes	1=yes	1=yes	1=yes	1=yes	1=yes	1=yes	1=yes	1=yes	1=yes	1=yes	1=yes	1=yes	1=yes	1=yes		1=yes	1=yes	1=yes	1=yes	1=yes	1=yes	1=yes	1=yes	1=yes	1=yes	1=yes
[truncated: 38 more columns]
